# Supplementary material for: Aerosol Inhalation of Chimpanzee Adenovirus Vectors (ChAd68) Expressing Ancestral or Omicron BA.1 Stabilized Pre–Fusion Spike Glycoproteins Protects Non–Human Primates against SARS-CoV-2 Infection
Source: Vaccines (Basel). 2023 Aug 28;11(9):1427. doi: 10.3390/vaccines11091427 (PMC10535855; doi:10.3390/vaccines11091427)
Supplement: Supplementary file 1 [file vaccines-11-01427-s001.zip]

Archive with 1 entries (1 files):
- vaccines-2524001-supplementary.pdf
